# Supplementary material for: The Absence of Bovine Serum Albumin (BSA) in Preimplantation Culture Media Impairs Embryonic Development and Induces Metabolic Alterations in Mouse Offspring
Source: Int J Mol Sci. 2025 Jul 21;26(14):6989. doi: 10.3390/ijms26146989 (PMC12295788; doi:10.3390/ijms26146989)
Supplement: Supplementary file 1 [file ijms-26-06989-s001.zip]

Archive with 1 entries (1 files):
- ijms-3713100-supplementary.pptx
